# Supplementary material for: Juvenile hormone pathway in honey bee larvae: A source of possible signal molecules for the reproductive behavior of Varroa destructor
Source: Ecol Evol. 2020 Dec 21;11(2):1057–68. doi: 10.1002/ece3.7125 (PMC7820148; doi:10.1002/ece3.7125)
Supplement: Supplementary file 1 — Supplementary Material [file ECE3-11-1057-s001.xls]

## Sheet: Sheet1
Methyl farnesoate in honey bee larvae: a key signal molecule for the reproductive behavior of Varroa destructor?
Cristian M. Aurori1, Alexandru-Ioan Giurgiu1, Benjamin H. Conlon2,3, Chedly Kastally2,4, Daniel S. Dezmirean1, Jarkko Routtu2, Adriana Aurori1,5*
Molting hormone pathway	Drones
Experimental Condition (differential gene expression between 2 time points in Drones)	Gene	Also known as	logFC	logCPM	F	PValue
D 8 vs 0 (Drones at Tp 8 relative to Tp 0)	LOC107965828	neverland	0.701536	2.09681	7.52896	0.00929884
	LOC724348	shroud	-1.05065	3.63004	23.6758	2.14599e-05
	LOC410495	spookiest	-0.684603	0.368571	5.47125	0.0248251
	LOC408398	phantom	-0.297377	4.15433	7.35704	0.010066
	LOC727118	disembodied	-0.237874	6.04908	5.11029	0.0297397
	LOC411893	shadow	-0.475837	6.1491	18.3156	0.000126511
	Cyp314a1	shade	0.91518	7.43431	49.2551	2.64167e-08
	LOC410405	cyp18a1	-1.24118	3.93857	13.4926	0.000761185
D 12 vs 0 (Drones at Tp 12 relative to Tp 0)	LOC107965828	neverland	0.777117	2.09681	7.37868	0.0099658
	LOC724348	shroud	-0.744818	3.63004	8.51221	0.0059741
	LOC410495	spookiest	-0.319793	0.368571	0.900816	0.348705
	LOC408398	phantom	-0.0441459	4.15433	0.121138	0.72977
	LOC727118	disembodied	-0.386156	6.04908	9.91623	0.00322987
	LOC411893	shadow	-0.481615	6.1491	13.5984	0.000721087
	Cyp314a1	shade	0.968825	7.43431	44.1646	8.33637e-08
	LOC410405	cyp18a1	-1.57518	3.93857	14.5487	0.000507659
D 16 vs 0 (Drones at Tp 16 relative to Tp 0)	LOC107965828	neverland	0.829365	2.09681	8.42266	0.00620223
	LOC724348	shroud	-0.451393	3.63004	3.17149	0.0831675
	LOC410495	spookiest	-0.770877	0.368571	5.03595	0.0308781
	LOC408398	phantom	0.189049	4.15433	2.23524	0.143354
	LOC727118	disembodied	-0.11881	6.04908	0.944223	0.337487
	LOC411893	shadow	-0.3149	6.1491	5.83775	0.0207245
	Cyp314a1	shade	1.14892	7.43431	61.7118	2.08048e-09
	LOC410405	cyp18a1	-2.55757	3.93857	35.1242	8.21974e-07
D 24 vs 0 (Drones at Tp 24 relative to Tp 0)	LOC107965828	neverland	1.17691	2.09681	17.3951	0.000175194
	LOC724348	shroud	-0.212824	3.63004	0.717571	0.402402
	LOC410495	spookiest	-0.984077	0.368571	8.26632	0.00665203
	LOC408398	phantom	-0.070355	4.15433	0.310339	0.580818
	LOC727118	disembodied	-0.0513298	6.04908	0.17701	0.676383
	LOC411893	shadow	-0.543226	6.1491	17.3238	0.000179776
	Cyp314a1	shade	1.37855	7.43431	88.023	2.46742e-11
	LOC410405	cyp18a1	-2.71764	3.93857	39.4962	2.71168e-07
D 30 vs 0 (Drones at Tp 30 relative to Tp 0)	LOC107965828	neverland	1.96052	2.09681	56.978	5.24591e-09
	LOC724348	shroud	-0.506812	3.63004	5.54045	0.024018
	LOC410495	spookiest	-1.27721	0.368571	19.2543	9.12743e-05
	LOC408398	phantom	-0.168912	4.15433	2.3904	0.13057
	LOC727118	disembodied	0.28341	6.04908	7.0372	0.0116802
	LOC411893	shadow	-0.915189	6.1491	69.3017	5.17992e-10
	Cyp314a1	shade	0.828078	7.43431	40.7003	1.9033e-07
	LOC410405	cyp18a1	-3.44343	3.93857	97.9419	6.8799e-12

## Sheet: Sheet2
Molting hormone pathway	Workers
Experimental Condition (differential gene expression between 2 time points in Workers)	Gene	Also known as	logFC	logCPM	F	PValue
W 8 vs 0 (Workers at Tp 8 relative to Tp 0)	LOC107965828	neverland	0.393074	4.30048	10.3584	0.00272127
	LOC724348	shroud	-0.718799	3.78848	16.8993	0.000219676
	LOC410495	spookiest	-0.420019	0.80848	1.56281	0.219289
	LOC408398	phantom	-0.257716	4.27822	17.0809	0.000203093
	LOC727118	disembodied	0.0458086	6.25424	0.226413	0.637071
	LOC411893	shadow	-0.126385	6.6563	1.93147	0.173105
	Cyp314a1	shade	0.745962	7.47236	29.21	4.44597e-06
	LOC410405	cyp18a1	-2.7362	3.60427	72.3015	4.96601e-10
W 12 vs 0 (Workers at Tp 12 relative to Tp 0)	LOC107965828	neverland	1.06477	4.30048	62.352	2.2116e-09
	LOC724348	shroud	0.231541	3.78848	1.34394	0.25402
	LOC410495	spookiest	-0.0482568	0.80848	0.0163786	0.898875
	LOC408398	phantom	-0.0064453	4.27822	0.00812264	0.928685
	LOC727118	disembodied	0.221535	6.25424	4.02679	0.0523377
	LOC411893	shadow	-0.11494	6.6563	1.19179	0.282197
	Cyp314a1	shade	0.9593	7.47236	38.087	4.23966e-07
	LOC410405	cyp18a1	-3.04314	3.60427	54.4702	1.24928e-08
W 16 vs 0 (Workers at Tp 16 relative to Tp 0)	LOC107965828	neverland	1.15287	4.30048	73.2602	3.22911e-10
	LOC724348	shroud	0.0230634	3.78848	0.013252	0.908996
	LOC410495	spookiest	-0.434174	0.80848	1.28681	0.264104
	LOC408398	phantom	-0.21003	4.27822	8.57054	0.0058784
	LOC727118	disembodied	0.158962	6.25424	2.07307	0.158558
	LOC411893	shadow	-0.0292414	6.6563	0.0772194	0.782686
	Cyp314a1	shade	0.895868	7.47236	33.2859	1.45278e-06
	LOC410405	cyp18a1	-3.63177	3.60427	72.5266	4.78503e-10
W 24 vs 0 (Workers at Tp 24 relative to Tp 0)	LOC107965828	neverland	1.87061	4.30048	180.47	1.27022e-15
	LOC724348	shroud	0.183368	3.78848	0.757144	0.390025
	LOC410495	spookiest	-0.23973	0.80848	0.360437	0.55201
	LOC408398	phantom	-0.0406011	4.27822	0.28856	0.594437
	LOC727118	disembodied	0.620881	6.25424	28.5898	5.1843e-06
	LOC411893	shadow	-0.767566	6.6563	45.7597	6.58949e-08
	Cyp314a1	shade	0.411682	7.47236	6.38697	0.0160693
	LOC410405	cyp18a1	-4.10036	3.60427	73.1384	4.32756e-10
W 30 vs 0 (Workers at Tp 30 relative to Tp 0)	LOC107965828	neverland	2.28116	4.30048	331.674	8.55612e-20
	LOC724348	shroud	-0.191904	3.78848	1.21651	0.277411
	LOC410495	spookiest	0.0942549	0.80848	0.0819561	0.776298
	LOC408398	phantom	-0.0349144	4.27822	0.315213	0.577964
	LOC727118	disembodied	0.511245	6.25424	27.4339	7.25051e-06
	LOC411893	shadow	-1.55111	6.6563	307.504	2.98189e-19
	Cyp314a1	shade	-0.579959	7.47236	19.4681	9.02629e-05
	LOC410405	cyp18a1	-5.21431	3.60427	216.618	1.49263e-16

## Sheet: Sheet3
Molting hormone pathway	Drones vs Workers
Experimental Condition (differential gene expression between Drones and Workers at each time point)	Gene	Also known as	logFC	logCPM	F	PValue
D_W 0 vs 0 (Drones vs Workers at Tp 0)	LOC107965828	neverland	-1.9782	3.56853	71.2793	2.73048e-12
	LOC724348	shroud	0.226525	3.71045	0.935712	0.336712
	LOC410495	spookiest	0.11907	0.603125	0.104837	0.747062
	LOC408398	phantom	-0.125526	4.21615	1.43609	0.234801
	LOC727118	disembodied	0.111622	6.15488	0.903014	0.345234
	LOC411893	shadow	-0.423135	6.4165	12.7617	0.000644144
	Cyp314a1	shade	-0.513115	7.45386	11.4789	0.00115786
	LOC410405	cyp18a1	-0.421617	3.77891	1.13575	0.290253
D_W 8 vs 8 (Drones vs Workers at Tp 8)	LOC107965828	neverland	-1.67737	3.56853	126.262	2.39867e-17
	LOC724348	shroud	-0.101501	3.71045	0.362894	0.548849
	LOC410495	spookiest	-0.138824	0.603125	0.286513	0.594155
	LOC408398	phantom	-0.161656	4.21615	4.86205	0.0307302
	LOC727118	disembodied	-0.169268	6.15488	4.21022	0.0439111
	LOC411893	shadow	-0.769445	-0.769445	6.4165	1.26671e-13
	Cyp314a1	shade	-0.341928	7.45386	10.3666	0.00194511
	LOC410405	cyp18a1	1.07627	3.77891	13.4706	0.000472321
D_W 12 vs 12 (Drones vs Workers at Tp 12)	LOC107965828	neverland	-2.26241	3.56853	117.787	1.14185e-16
	LOC724348	shroud	-0.730735	3.71045	10.0022	0.0023122
	LOC410495	spookiest	-0.134616	0.603125	0.1475	0.702097
	LOC408398	phantom	-0.145951	4.21615	2.04407	0.157234
	LOC727118	disembodied	-0.47897	6.15488	16.8753	0.000106486
	LOC411893	shadow	-0.772397	6.4165	42.4679	9.2745e-09
	Cyp314a1	shade	-0.487285	7.45386	10.5219	0.00180809
	LOC410405	cyp18a1	1.06203	3.77891	6.51489	0.0129056
D_W 16 vs 16 (Drones vs Workers at Tp 16)	LOC107965828	neverland	-2.30899	3.56853	123.241	4.14957e-17
	LOC724348	shroud	-0.240117	3.71045	1.09363	0.299265
	LOC410495	spookiest	-0.210273	0.603125	0.33737	0.56321
	LOC408398	phantom	0.280428	4.21615	7.56152	0.00757631
	LOC727118	disembodied	-0.158773	6.15488	1.86774	0.176094
	LOC411893	shadow	-0.702252	6.4165	35.263	9.97731e-08
	Cyp314a1	shade	-0.253515	7.45386	2.85915	0.0952948
	LOC410405	cyp18a1	0.661958	3.77891	2.36184	0.128891
D_W 24 vs 24 (Drones vs Workers at Tp 24)	LOC107965828	neverland	-2.64107	3.56853	158.623	1.09447e-19
	LOC724348	shroud	-0.122765	3.71045	0.261708	0.610559
	LOC410495	spookiest	-0.579855	0.603125	2.39053	0.126567
	LOC408398	phantom	-0.108908	4.21615	1.02837	0.314024
	LOC727118	disembodied	-0.514617	6.15488	17.7574	7.34086e-05
	LOC411893	shadow	-0.153022	6.4165	1.50288	0.224323
	Cyp314a1	shade	0.497771	7.45386	9.6472	0.00273637
	LOC410405	cyp18a1	1.00554	3.77891	4.66341	0.0342768
D_W 30 vs 30 (Drones vs Workers at Tp 30)	LOC107965828	neverland	-2.23598	3.56853	259.565	2.7571e-25
	LOC724348	shroud	-0.0124134	3.71045	0.0059253	0.938862
	LOC410495	spookiest	-1.17479	0.603125	21.7716	1.427e-05
	LOC408398	phantom	-0.184362	4.21615	6.6202	0.0121974
	LOC727118	disembodied	-0.0427131	-0.0427131	6.15488	0.602343
	LOC411893	shadow	0.286401	6.4165	11.6714	0.00105897
	Cyp314a1	shade	0.967668	7.45386	81.6194	2.24901e-13
	LOC410405	cyp18a1	1.42547	3.77891	18.3166	5.89182e-05

## Sheet: Sheet4
Juvenile hormone pathway	Drones
Experimental Condition (differential gene expression between 2 time points in Drones)	Gene	Also known as	logFC	logCPM	F	PValue
D 8 vs 0 (Drones at Tp 8 relative to Tp 0)	LOC551405	fppp	1.11549	-0.1554	2.10354	0.155406
	LOC725489	farnesol dehydrogenase	-2.70778	4.94334	73.2687	2.91682e-10
	LOC408559	retinal dehydrogenase	0.890707	10.3968	23.8704	1.9951e-05
	LOC724216	jhamt	-1.69512	9.76365	56.3164	6.23868e-09
	LOC551179	cyp15a1	-1.46381	8.38848	46.8856	4.67079e-08
	jhe	jhe	-2.54794	8.64167	97.2427	7.42398e-12
	LOC406152	jheh	-1.12394	9.50411	73.4584	2.51636e-10
D 12 vs 0 (Drones at Tp 12 relative to Tp 0)	LOC551405	fppp	1.47885	-0.1554	3.17285	0.0831041
	LOC725489	farnesol dehydrogenase	-3.15565	4.94334	59.1122	3.76981e-09
	LOC408559	retinal dehydrogenase	0.94786	10.3968	21.5812	4.17163e-05
	LOC724216	jhamt	-1.40644	9.76365	25.923	1.07249e-05
	LOC551179	cyp15a1	-1.27761	8.38848	24.1371	1.86937e-05
	jhe	jhe	-2.61678	8.64167	63.4335	1.63834e-09
	LOC406152	jheh	-1.13481	9.50411	51.4011	1.66153e-08
D 16 vs 0 (Drones at Tp 16 relative to Tp 0)	LOC551405	fppp	1.48754	-0.1554	3.2201	0.0809348
	LOC725489	farnesol dehydrogenase	-3.70855	4.94334	76.9165	1.59289e-10
	LOC408559	retinal dehydrogenase	0.894641	10.3968	19.262	9.10321e-05
	LOC724216	jhamt	-1.6661	9.76365	35.8539	6.61132e-07
	LOC551179	cyp15a1	-1.75843	8.38848	44.5115	8.015e-08
	jhe	jhe	-2.98819	8.64167	80.1745	9.27706e-11
	LOC406152	jheh	0.277553	3.77276	12.6648	0.0010407
D 24 vs 0 (Drones at Tp 24 relative to Tp 0)	LOC551405	fppp	0.0619004	-0.1554	0.0048544	0.94483
	LOC725489	farnesol dehydrogenase	-6.16695	4.94334	159.04	6.92659e-15
	LOC408559	retinal dehydrogenase	0.74168	10.3968	13.3033	0.000808903
	LOC724216	jhamt	-2.57164	9.76365	80.1324	8.87218e-11
	LOC551179	cyp15a1	-2.17282	8.38848	66.1052	9.78311e-10
	jhe	jhe	-4.01914	8.64167	132.007	1.04305e-13
	LOC406152	jheh	-1.8974	9.50411	137.799	4.68907e-14
D 30 vs 0 (Drones at Tp 30 relative to Tp 0)	LOC551405	fppp	1.94758	-0.1554	6.94935	0.0121926
	LOC725489	farnesol dehydrogenase	-5.57643	4.94334	253.629	4.92436e-18
	LOC408559	retinal dehydrogenase	0.317869	10.3968	3.20843	0.0814208
	LOC724216	jhamt	-3.72632	9.76365	259.593	2.85515e-18
	LOC551179	cyp15a1	-3.43475	8.38848	250.418	5.36385e-18
	jhe	jhe	-4.56169	8.64167	284.061	7.55063e-19
	LOC406152	jheh	-2.00884	9.50411	238.214	9.92537e-18

## Sheet: Sheet5
Juvenile hormone pathway	Workers
Experimental Condition (differential gene expression between 2 time points in Workers)	Gene		logFC	logCPM	F	PValue
W 8 vs 0 (Workers at Tp 8 relative to Tp 0)	LOC551405	fppp	0.405199	-1.0143	0.4901	0.488365
	LOC725489	farnesol dehydrogenase	-4.36843	3.3843	230.906	4.69804e-17
	LOC408559	retinal dehydrogenase	-0.214297	11.7045	1.53753	0.222988
	LOC724216	jhamt	-0.890457	7.3344	7.36342	0.0102885
	LOC551179	cyp15a1	-1.22366	6.32809	35.1736	9.68422e-07
	jhe	jhe	-1.98145	9.52395	44.3843	1.06026e-07
	LOC406152	jheh	-1.15901	9.16163	143.913	3.6565e-14
W 12 vs 0 (Workers at Tp 12 relative to Tp 0)	LOC551405	fppp	-0.14379	-1.0143	0.0470418	0.829513
	LOC725489	farnesol dehydrogenase	-7.02204	3.3843	241.315	2.38161e-17
	LOC408559	retinal dehydrogenase	-0.822288	11.7045	16.4921	0.000251407
	LOC724216	jhamt	-1.45005	7.3344	13.3275	0.000852519
	LOC551179	cyp15a1	-2.15664	6.32809	70.4322	6.9737e-10
	jhe	jhe	-3.85156	9.52395	92.4292	2.41314e-11
	LOC406152	jheh	-1.74443	9.16163	216.45	7.80064e-17
W 16 vs 0 (Workers at Tp 16 relative to Tp 0)	LOC551405	fppp	0.274564	-1.0143	0.18352	0.670908
	LOC725489	farnesol dehydrogenase	-7.34713	3.3843	251.536	1.25257e-17
	LOC408559	retinal dehydrogenase	-0.89825	11.7045	19.6301	8.39722e-05
	LOC724216	jhamt	-2.32469	7.3344	32.3023	2.06997e-06
	LOC551179	cyp15a1	-1.70607	6.32809	45.5611	8.23565e-08
	jhe	jhe	-4.38939	9.52395	114.056	1.52285e-12
	LOC406152	jheh	-1.8067	9.16163	231.275	2.771e-17
W 24 vs 0 (Workers at Tp 24 relative to Tp 0)	LOC551405	fppp	-0.985305	-1.0143	1.75097	0.194065
	LOC725489	farnesol dehydrogenase	-7.45485	3.3843	210.313	1.95622e-16
	LOC408559	retinal dehydrogenase	-2.1745	11.7045	90.8434	2.15251e-11
	LOC724216	jhamt	-3.23416	7.3344	48.2953	4.62604e-08
	LOC551179	cyp15a1	-2.92987	6.32809	102.083	6.80593e-12
	jhe	jhe	-5.695	9.52395	138.573	1.04491e-13
	LOC406152	jheh	-1.87441	9.16163	211.109	1.14971e-16
W 30 vs 0 (Workers at Tp 30 relative to Tp 0)	LOC551405	fppp	-1.01231	-1.0143	2.66479	0.111275
	LOC725489	farnesol dehydrogenase	-7.35869	3.3843	468.758	5.83832e-22
	LOC408559	retinal dehydrogenase	-3.52037	11.7045	425.134	1.48287e-21
	LOC724216	jhamt	-3.78057	7.3344	128.032	3.37393e-13
	LOC551179	cyp15a1	-4.48267	6.32809	422.489	4.62369e-21
	jhe	jhe	-6.6753	9.52395	391.099	1.51477e-20
	LOC406152	jheh	-2.09433	9.16163	476.317	2.10517e-22

## Sheet: Sheet6
Juvenile hormone pathway	Drones vs Workers
Experimental Condition (differential gene expression between Drones and Workers at each time point)	Gene		logFC	logCPM	F	PValue
D_W 0 vs 0 (Drones vs Workers at Tp 0)	LOC551405	fppp	-0.546799	-0.511235	0.404207	0.526994
	LOC725489	farnesol dehydrogenase	1.04478	4.36653	8.94594	0.00384903
	LOC408559	retinal dehydrogenase	-2.86689	11.1779	172.945	1.28192e-20
	LOC724216	jhamt	2.59588	9.01641	52.402	4.75295e-10
	LOC551179	cyp15a1	1.95678	7.70513	55.0043	2.22536e-10
	jhe	jhe	-0.942831	9.12892	7.70243	0.00708027
	LOC406152	jheh	0.203918	9.33988	2.19699	0.142754
D_W 8 vs 8 (Drones vs Workers at Tp 8)	LOC551405	fppp	0.169353	-0.511235	0.124236	0.725542
	LOC725489	farnesol dehydrogenase	2.70771	4.36653	90.7709	3.18293e-14
	LOC408559	retinal dehydrogenase	-1.75994	11.1779	141.576	1.68659e-18
	LOC724216	jhamt	1.79377	9.01641	52.9644	4.03905e-10
	LOC551179	cyp15a1	1.71966	7.70513	85.917	8.95037e-14
	jhe	jhe	-1.50561	9.12892	38.2108	3.82864e-08
	LOC406152	jheh	0.242517	9.33988	6.20867	0.0150766
D_W 12 vs 12 (Drones vs Workers at Tp 12)	LOC551405	fppp	1.09828	-0.511235	2.67122	0.106659
	LOC725489	farnesol dehydrogenase	4.92398	4.36653	99.3318	5.14248e-15
	LOC408559	retinal dehydrogenase	-1.08014	11.1779	27.6227	1.51118e-06
	LOC724216	jhamt	2.65643	9.01641	54.552	2.56192e-10
	LOC551179	cyp15a1	2.85295	7.70513	108.694	7.33922e-16
	jhe	jhe	0.309613	9.12892	0.840577	0.362405
	LOC406152	jheh	0.830082	9.33988	35.9182	7.98161e-08
D_W 16 vs 16 (Drones vs Workers at Tp 16)	LOC551405	fppp	0.676059	-0.511235	1.0828	0.301645
	LOC725489	farnesol dehydrogenase	4.68694	4.36653	83.5348	1.60829e-13
	LOC408559	retinal dehydrogenase	-1.06862	11.1779	27.0493	1.87044e-06
	LOC724216	jhamt	3.25924	9.01641	77.9012	5.87879e-13
	LOC551179	cyp15a1	1.91222	7.70513	52.4519	4.63108e-10
	jhe	jhe	0.462746	9.12892	1.87067	0.175808
	LOC406152	jheh	0.842188	9.33988	36.9568	5.62099e-08
D_W 24 vs 24 (Drones vs Workers at Tp 24)	LOC551405	fppp	0.547292	-0.511235	0.447719	0.505617
	LOC725489	farnesol dehydrogenase	2.37962	4.36653	15.1503	0.000225672
	LOC408559	retinal dehydrogenase	0.093407	11.1779	0.18734	0.666466
	LOC724216	jhamt	3.30351	9.01641	66.2918	1.05466e-11
	LOC551179	cyp15a1	2.75933	7.70513	85.5569	9.71115e-14
	jhe	jhe	0.778518	9.12892	4.55703	0.0363151
	LOC406152	jheh	0.227229	9.33988	2.4079	0.125219
D_W 30 vs 30 (Drones vs Workers at Tp 30)	LOC551405	fppp	2.48822	-0.511235	26.1306	2.64596e-06
	LOC725489	farnesol dehydrogenase	2.90064	4.36653	59.6507	6.26792e-11
	LOC408559	retinal dehydrogenase	1.04275	11.1779	51.5382	5.79585e-10
	LOC724216	jhamt	2.72351	9.01641	113.052	3.23873e-16
	LOC551179	cyp15a1	3.07845	7.70513	241.052	2.65132e-24
	jhe	jhe	1.24392	9.12892	26.0323	2.79327e-06
	LOC406152	jheh	0.363869	9.33988	13.9489	0.000378678

## Sheet: Sheet7
Fibroin genes
Experimental Condition (differential gene expression between 2 time points in Drones)	Also known as	logFC	logCPM	PValue
D 8 vs 0 (Drones at Tp 8 relative to Tp 0)	fibroin1	1.81928	12.8285	0.0224995
	fibroin2	1.8063	12.516	0.0274418
	fibroin3	1.72	12.4671	0.0404548
	fibroin4	1.73803	12.6255	0.0370409
D 12 vs 0 (Drones at Tp 12 relative to Tp 0)	fibroin1	1.77524	12.8285	0.0381969
	fibroin2	1.6708	12.516	0.0569459
	fibroin3	1.60861	12.4671	0.074486
	fibroin4	1.64621	12.6255	0.0660684
D 16 vs 0 (Drones at Tp 16 relative to Tp 0)	fibroin1	1.63998	12.8285	0.0544335
	fibroin2	1.65689	12.516	0.0589296
	fibroin3	1.46015	12.4671	0.103943
	fibroin4	1.45549	12.6255	0.102216
D 24 vs 0 (Drones at Tp 24 relative to Tp 0)	fibroin1	1.03774	12.8285	0.217204
	fibroin2	1.08508	12.516	0.20971
	fibroin3	0.827789	12.4671	0.350592
	fibroin4	0.951877	12.6255	0.280111
D 30 vs 0 (Drones at Tp 30 relative to Tp 0)	fibroin1	0.568524	12.8285	0.452219
	fibroin2	0.615658	12.516	0.429743
	fibroin3	0.31496	12.4671	0.697976
	fibroin4	0.54297	12.6255	0.496021

## Sheet: Sheet8
Fibroin genes
Experimental Condition (differential gene expression between 2 time points in Workers)	Also known as	logFC	logCPM	PValue
W 8 vs 0 (Workers at Tp 8 relative to Tp 0)	fibroin1	0.590628	12.3941	0.475843
	fibroin2	0.532421	12.0616	0.516466
	fibroin3	0.437056	12.1286	0.600374
	fibroin4	0.573385	12.3414	0.502661
W 12 vs 0 (Workers at Tp 12 relative to Tp 0)	fibroin1	0.731666	12.3941	0.420555
	fibroin2	0.663392	12.0616	0.461309
	fibroin3	0.60954	12.1286	0.504048
	fibroin4	0.807786	12.3414	0.387809
W 16 vs 0 (Workers at Tp 16 relative to Tp 0)	fibroin1	0.477465	12.3941	0.598257
	fibroin2	0.360526	12.0616	0.68819
	fibroin3	0.329789	12.1286	0.717175
	fibroin4	0.470863	12.3414	0.613389
W 24 vs 0 (Workers at Tp 24 relative to Tp 0)	fibroin1	0.427063	12.3941	0.649019
	fibroin2	0.307579	12.0616	0.740144
	fibroin3	0.176307	12.1286	0.849797
	fibroin4	0.460222	12.3414	0.633854
W 30 vs 0 (Workers at Tp 30 relative to Tp 0)	fibroin1	-2.94439	12.3941	0.000298756
	fibroin2	-2.98844	12.0616	0.000224678
	fibroin3	-3.37812	12.1286	5.529e-05
	fibroin4	-2.89699	12.3414	0.000513375

## Sheet: Sheet9
Fibroin genes
Experimental Condition (differential gene expression between Drones and Workers at each time point)	Also known as	logFC	logCPM	PValue
D_W 0 vs 0 (Drones vs Workers at Tp 0)	fibroin1	-0.748264	12.6285	0.392333
	fibroin2	-0.790891	12.308	0.370432
	fibroin3	-0.838808	12.3071	0.352634
	fibroin4	-0.791628	12.49	0.383855
	fibroin1	0.482384	12.6285	0.454396
D_W 8 vs 8 (Drones vs Workers at Tp 8)	fibroin2	0.48481	12.308	0.455731
	fibroin3	0.446135	12.3071	0.500691
	fibroin4	0.37492	12.49	0.574128
	fibroin1	0.31035	12.6285	0.722019
D_W 12 vs 12 (Drones vs Workers at Tp 12)	fibroin2	0.231619	12.308	0.792474
	fibroin3	0.17563	12.3071	0.845104
	fibroin4	0.0619345	12.49	0.945485
D_W 16 vs 16 (Drones vs Workers at Tp 16)	fibroin1	0.420064	12.6285	0.630403
	fibroin2	0.511312	12.308	0.56177
	fibroin3	0.297364	12.3071	0.740884
	fibroin4	0.198799	12.49	0.826309
D_W 24 vs 24 (Drones vs Workers at Tp 24)	fibroin1	-0.0929785	12.6285	0.915274
	fibroin2	0.0312494	12.308	0.97681
	fibroin3	-0.142924	12.3071	0.875897
	fibroin4	-0.255674	12.49	0.784284
D_W 30 vs 30 (Drones vs Workers at Tp 30)	fibroin1	2.83674	12.6285	3.99963e-05
	fibroin2	2.88523	12.308	3.61076e-05
	fibroin3	2.92665	12.3071	4.20719e-05
	fibroin4	2.7202	12.49	0.000135955

## Sheet: Sheet10
	ANOVA result for jhamt (time effect analysis)
	Effect	Univariate Tests of Significance Sigma-restricted parameterization Effective hypothesis decomposition; Std. Error of Estimate: ,2121531
		SS	Degr. of	MS	F	p
	Intercept	19.045	1	19.045	423.139	0
	Sex	0.0312137	1	0.0312137	0.6935	0.409474
	Time	3.92783	4	0.981959	21.817	5.62752e-10
	Error	1.98039	44	0.045009
	Cell No.	Bonferroni test for combined sexes Probabilities for Post Hoc Tests Error: Between MS = ,04501, df = 44,000
		Tp8	Tp12	Tp16	Tp24	Tp30
	Tp8		0.0704424	0.00066386	4.93134e-07	6.90132e-10
	Tp12	0.0704424		1	0.00527482	8.95624e-06
	Tp16	0.00066386	1		0.362049	0.00158986
	Tp25	4.93134e-07	0.00527482	0.362049		0.551146
	Tp30	6.90132e-10	8.95624e-06	0.00158986	0.551146
	ANOVA result for jhamt (Drones_vs_Workers analysis)
	Effect	Univariate Tests of Significance Sigma-restricted parameterization Effective hypothesis decomposition
		SS	Degr. of	MS	F	p
	Intercept	25.8956	1	25.8956	469.217	0
	Time	0.672065	5	0.134413	2.43551	0.0639358
	Error	1.32454	24	0.055189
